# Supplementary material for: Precision Medicine into Clinical Practice: A Web-Based Tool Enables Real-Time Pharmacogenetic Assessment of Tailored Treatments in Psychiatric Disorders
Source: J Pers Med. 2021 Aug 27;11(9):851. doi: 10.3390/jpm11090851 (PMC8471120; doi:10.3390/jpm11090851)
Supplement: Supplementary file 1 [file jpm-11-00851-s001.zip]

Archive with 1 entries (1 files):
- jpm-1329173-supplementary.pdf
